# Supplementary material for: Delineating the Molecular Basis of the Calmodulin–bMunc13-2 Interaction by Cross-Linking/Mass Spectrometry—Evidence for a Novel CaM Binding Motif in bMunc13-2
Source: Cells. 2020 Jan 7;9(1):136. doi: 10.3390/cells9010136 (PMC7017353; doi:10.3390/cells9010136)
Supplement: Supplementary file 1 [file cells-09-00136-s001.zip]

Archive with 4 entries (3 files):
- Cells-661696_Supplementary_files/
- Cells-661696_Supplementary_files/Cells-661696_I-SupplFigs.pdf
- Cells-661696_Supplementary_files/Cells-661696_III-SupplMethods.pdf
- Cells-661696_Supplementary_files/Cells_661696_II-SupplTabs.pdf
